# Supplementary material for: Molecular Responses of Red Ripe Tomato Fruit to Copper Deficiency Stress
Source: Plants (Basel). 2023 May 22;12(10):2062. doi: 10.3390/plants12102062 (PMC10220619; doi:10.3390/plants12102062)
Supplement: Supplementary file 1 [file plants-12-02062-s001.zip]

Archive with 13 entries (9 files):
- plants-2394309-supplementary/
- plants-2394309-supplementary/Romero and Lafuente_Supplementary material/
- plants-2394309-supplementary/Romero and Lafuente_Supplementary material/.DS_Store
- plants-2394309-supplementary/Romero and Lafuente_Supplementary material/Figure S1_Romero and Lafuente_2023.png
- plants-2394309-supplementary/Romero and Lafuente_Supplementary material/Table S1_Romero and Lafuente_2023.xlsx
- plants-2394309-supplementary/Romero and Lafuente_Supplementary material/Table S2_Romero and Lafuente_2023.xlsx
- plants-2394309-supplementary/__MACOSX/
- plants-2394309-supplementary/__MACOSX/._Romero and Lafuente_Supplementary material
- plants-2394309-supplementary/__MACOSX/Romero and Lafuente_Supplementary material/
- plants-2394309-supplementary/__MACOSX/Romero and Lafuente_Supplementary material/._.DS_Store
- plants-2394309-supplementary/__MACOSX/Romero and Lafuente_Supplementary material/._Figure S1_Romero and Lafuente_2023.png
- plants-2394309-supplementary/__MACOSX/Romero and Lafuente_Supplementary material/._Table S1_Romero and Lafuente_2023.xlsx
- plants-2394309-supplementary/__MACOSX/Romero and Lafuente_Supplementary material/._Table S2_Romero and Lafuente_2023.xlsx
