# Supplementary material for: Molecular Responses of Red Ripe Tomato Fruit to Copper Deficiency Stress
Source: Plants (Basel). 2023 May 22;12(10):2062. doi: 10.3390/plants12102062 (PMC10220619; doi:10.3390/plants12102062)
Supplement: Supplementary file 1 [file plants-12-02062-s001.zip › plants-2394309-supplementary/Romero and Lafuente_Supplementary material/Table S1_Romero and Lafuente_2023.xlsx]

## Sheet: Table S1
iTAG 3.2 ID	Log2FC	padj	Description
Solyc06g005813.1	2.644	0.000904828	copper transporter 2
Solyc06g005820.3	2.636	0.000959535	copper transporter 2
Solyc08g081810.3	2.314	0.00879928	cation/H+ exchanger 18
Solyc09g082870.2	2.267	0.000432651	ATPase E1-E2 type family protein / haloacid dehalogenase-like hydrolase family protein
Solyc09g014990.3	2.263	1.64625e-05	WRKY DNA-binding protein 2
Solyc03g111725.1	2.257	0.00173055	No annotated
Solyc08g081620.3	2.254	0.00370073	glycosyl hydrolase 9B14
Solyc10g080840.1	2.238	0.00188334	cytochrome P450, family 96, subfamily A, polypeptide 1
Solyc03g116225.1	2.226	0.000311863	basic chitinase
Solyc09g097770.3	2.157	0.0121604	No annotated
Solyc01g087580.3	2.097	7.41332e-06	No annotated
Solyc09g010210.3	2.047	0.00752605	glycosyl hydrolase 9B1
Solyc07g044860.3	1.983	3.5117e-07	photosystem II subunit P-1
Solyc08g068600.3	1.902	0.0193432	Pyridoxal phosphate (PLP)-dependent transferases superfamily protein
Solyc03g032040.3	1.842	0.00276445	tonoplast monosaccharide transporter2
Solyc12g096310.2	1.834	0.00744679	Protein of unknown function, DUF599
Solyc03g093540.1	1.823	0.00622974	Integrase-type DNA-binding superfamily protein
Solyc01g091590.3	1.795	9.88034e-09	BON association protein 2
Solyc03g013240.3	1.775	0.0333165	No annotated
Solyc12g009240.1	1.762	4.0044e-06	Integrase-type DNA-binding superfamily protein
Solyc08g066320.3	1.747	0.0382649	Protein kinase family protein with leucine-rich repeat domain
Solyc10g085850.1	1.708	1.16741e-06	No annotated
Solyc06g070970.3	1.689	0.00188422	No annotated
Solyc05g052550.1	1.669	0.000724404	zinc finger (CCCH-type) family protein
Solyc03g083620.1	1.664	0.00798796	No annotated
Solyc02g086467.1	1.659	1.2152e-07	No annotated
Solyc03g124110.2	1.628	0.00235417	dehydration response element B1A
Solyc01g107390.3	1.623	0.0220814	Auxin-responsive GH3 family protein
Solyc05g052570.3	1.606	0.00798796	zinc finger (CCCH-type) family protein
Solyc04g077980.1	1.566	1.2152e-07	salt tolerance zinc finger
Solyc01g111630.3	1.561	0.00407174	hydroxypyruvate reductase
Solyc07g053050.1	1.553	7.70142e-05	Calcium-binding EF-hand family protein
Solyc07g055670.1	1.539	0.00634214	S-domain-2 5
Solyc03g117980.3	1.536	0.00560907	respiratory burst oxidase homologue D
Solyc12g010540.1	1.531	0.00620279	UDP-D-glucuronate 4-epimerase 1
Solyc06g063370.3	1.512	0.000205167	light harvesting complex of photosystem II 5
Solyc12g056600.3	1.494	0.000123737	NAD(P)-binding Rossmann-fold superfamily protein
Solyc11g020230.1	1.489	0.0137404	CRINKLY4 related 4
Solyc03g093550.1	1.488	0.00744679	Integrase-type DNA-binding superfamily protein
Solyc04g082010.1	1.479	0.0308044	plastocyanin 1
Solyc02g092460.3	1.462	0.000498364	BTB and TAZ domain protein 4
Solyc03g120420.3	1.446	0.000511843	No annotated
Solyc03g112700.1	1.439	0.00020074	Protein of unknown function (DUF1645)
Solyc05g050010.3	1.439	5.5904e-05	ACC synthase 1
Solyc02g085360.3	1.437	0.0461029	Cytochrome P450 superfamily protein
Solyc10g024415.1	1.432	0.0289697	No annotated
Solyc03g118470.3	1.422	0.00168096	nudix hydrolase homolog 17
Solyc10g075090.2	1.405	0.0498481	lipid transfer protein 2
Solyc02g091180.1	1.394	0.00234048	No annotated
Solyc03g082420.3	1.392	0.000309702	heat shock protein 21
Solyc04g025040.1	1.368	6.40826e-06	No annotated
Solyc01g067020.3	1.366	0.0117491	receptor-like kinase 1
Solyc08g082120.2	1.351	0.00890617	No annotated
Solyc09g013150.3	1.343	0.000959535	phosphate transporter 4;2
Solyc03g119250.3	1.341	0.000489897	Calmodulin binding protein-like
Solyc05g006870.3	1.336	0.0451771	thioredoxin 2
Solyc06g074530.1	1.307	0.00156163	arogenate dehydratase 6
Solyc10g017970.1	1.303	4.0044e-06	basic chitinase
Solyc10g006700.1	1.302	2.05149e-06	Calcium-binding EF-hand family protein
Solyc06g059870.1	1.29	0.00744679	No annotated
Solyc05g054250.1	1.287	0.00330299	Heavy metal transport/detoxification superfamily protein
Solyc03g093560.1	1.284	0.0139097	Integrase-type DNA-binding superfamily protein
Solyc03g112200.1	1.275	3.72411e-06	No annotated
Solyc10g006660.3	1.252	0.000208031	Calcium-binding EF-hand family protein
Solyc06g030470.3	1.25	4.91319e-05	Domain of unknown function (DUF966)
Solyc12g006450.2	1.248	0.000904828	Pyridoxal phosphate (PLP)-dependent transferases superfamily protein
Solyc08g078460.3	1.243	0.000511843	Oxidoreductase family protein
Solyc02g071820.3	1.238	0.0019975	Leucine-rich repeat transmembrane protein kinase
Solyc02g036350.3	1.231	0.0164416	ethylene-forming enzyme
Solyc03g121295.1	1.227	0.012802	Mannose-binding lectin superfamily protein
Solyc10g076760.2	1.219	0.00168096	Protein kinase superfamily protein
Solyc02g067490.3	1.214	0.0443371	Protein of unknown function (DUF569)
Solyc08g078090.1	1.21	0.0407236	alpha/beta-Hydrolases superfamily protein
Solyc11g012980.1	1.205	0.0411711	Integrase-type DNA-binding superfamily protein
Solyc01g006545.1	1.186	0.0443371	receptor like protein 27
Solyc01g006550.3	1.186	0.0443371	receptor like protein 32
Solyc04g082970.3	1.18	0.00546294	Protein of unknown function, DUF547
Solyc07g063770.3	1.176	0.0381612	S-locus lectin protein kinase family protein
Solyc02g086200.2	1.167	0.00293898	ortholog of maize chloroplast splicing factor CRS1
Solyc04g012140.1	1.16	0.0262566	No annotated
Solyc01g109700.3	1.153	0.00798796	cryptochrome-interacting basic-helix-loop-helix 1
Solyc02g089630.3	1.149	0.0262566	Methylenetetrahydrofolate reductase family protein
Solyc10g085030.1	1.148	0.0481838	SOUL heme-binding family protein
Solyc09g091660.3	1.145	0.000707859	pleiotropic drug resistance 12
Solyc02g089990.1	1.139	0.0289697	No annotated
Solyc05g056080.3	1.133	0.0307781	No annotated
Solyc03g026270.3	1.128	0.0181565	C-repeat/DRE binding factor 2
Solyc08g082110.3	1.116	0.0212381	WRKY family transcription factor
Solyc03g118060.3	1.115	0.0013399	No annotated
Solyc05g051240.1	1.104	0.0143713	Eukaryotic aspartyl protease family protein
Solyc04g009960.3	1.098	0.000959535	threonine aldolase 1
Solyc10g077120.2	1.097	0.0289697	photosystem II BY
Solyc05g052520.3	1.091	0.0163432	phosphatase 2C5
Solyc12g006590.2	1.085	0.00748715	Ran BP2/NZF zinc finger-like superfamily protein
Solyc03g111730.3	1.082	0.00235417	Cysteine proteinases superfamily protein
Solyc04g077270.3	1.08	0.00366527	S-locus lectin protein kinase family protein
Solyc06g068460.3	1.079	0.0019975	WRKY DNA-binding protein 40
Solyc02g084440.3	1.078	0.0313922	fructose-bisphosphate aldolase 2
Solyc06g068230.3	1.076	0.0314817	Tetratricopeptide repeat (TPR)-like superfamily protein
Solyc11g008720.2	1.064	0.0270428	beta glucosidase 42
Solyc09g007900.3	1.051	0.0115615	PHE ammonia lyase 1
Solyc02g082550.3	1.048	0.0278484	Protein kinase superfamily protein
Solyc04g058150.3	1.044	0.00119834	metallothionein 2A
Solyc01g095330.2	1.039	0.00617122	No annotated
Solyc12g005340.2	1.039	0.0269223	GRAS family transcription factor
Solyc08g082090.1	1.037	0.00527536	No annotated
Solyc10g086580.2	1.037	0.00945153	rubisco activase
Solyc08g007820.1	1.032	0.00474821	C-repeat-binding factor 4
Solyc10g011770.3	1.029	0.0164546	No annotated
Solyc05g054090.3	1.028	0.008579	No annotated
Solyc01g087950.3	1.017	0.00580544	serine carboxypeptidase-like 40
Solyc02g090380.3	1.013	0.0160075	Disease resistance protein (CC-NBS-LRR class) family
Solyc01g096220.3	1.012	0.0253545	RAB GTPase homolog A3
Solyc04g071030.1	1.005	0.00108858	ARM repeat superfamily protein
Solyc01g111250.3	0.983	0.0216282	PLC-like phosphodiesterases superfamily protein
Solyc06g008760.1	0.982	0.0163432	Glutaredoxin family protein
Solyc02g085830.3	0.981	0.0117491	Regulator of Vps4 activity in the MVB pathway protein
Solyc01g010060.2	0.968	0.00744679	No annotated
Solyc04g054690.3	0.947	0.0443371	Cupredoxin superfamily protein
Solyc03g112220.1	0.94	0.00863569	No annotated
Solyc06g072460.1	0.94	0.0270428	Cysteine/Histidine-rich C1 domain family protein
Solyc03g121540.3	0.933	0.00234048	beta galactosidase 1
Solyc11g007200.2	0.933	0.00230223	copper chaperone
Solyc02g071730.3	0.932	0.00230223	K-box region and MADS-box transcription factor family protein
Solyc01g005160.3	0.931	0.014188	ARM repeat superfamily protein
Solyc04g079960.1	0.929	0.00791506	geranylgeranyl pyrophosphate synthase 1
Solyc06g069170.3	0.929	0.0269063	No annotated
Solyc10g079420.1	0.926	0.00303525	Calcium-binding EF-hand family protein
Solyc06g005170.3	0.925	0.036614	mitogen-activated protein kinase 3
Solyc06g068520.3	0.924	0.0168316	No annotated
Solyc03g097440.3	0.923	0.00234048	hydroxysteroid dehydrogenase 1
Solyc01g111980.3	0.922	0.0040691	Transmembrane amino acid transporter family protein
Solyc04g074420.1	0.922	0.0216282	Phosphate-responsive 1 family protein
Solyc05g050380.3	0.922	0.0013399	cyclic nucleotide gated channel 1
Solyc04g015750.3	0.92	0.00798796	magnesium-chelatase subunit chlH, chloroplast, putative / Mg-protoporphyrin IX chelatase, putative (CHLH)
Solyc04g018110.1	0.917	0.0164416	Calcium-binding EF-hand family protein
Solyc04g007580.1	0.911	0.0402998	No annotated
Solyc06g008920.3	0.905	0.0278484	acyl activating enzyme 1
Solyc07g051950.3	0.894	0.0428414	SLAC1 homologue 1
Solyc01g057830.3	0.889	0.01847	ribosomal protein S1
Solyc10g045420.2	0.886	0.018568	O-fucosyltransferase family protein
Solyc01g066430.3	0.87	0.0231274	TOXICOS EN LEVADURA 2
Solyc06g061020.3	0.87	0.0155441	SBP (S-ribonuclease binding protein) family protein
Solyc06g076140.3	0.858	0.0469232	metallothionein 2A
Solyc03g111550.3	0.847	0.00429825	GDSL-like Lipase/Acylhydrolase superfamily protein
Solyc07g063110.3	0.843	0.0178038	Core-2/I-branching beta-1,6-N-acetylglucosaminyltransferase family protein
Solyc03g080020.3	0.842	0.0283948	Major facilitator superfamily protein
Solyc06g071280.3	0.829	0.0419678	alpha/beta-Hydrolases superfamily protein
Solyc05g006860.3	0.826	0.0278484	thioredoxin 2
Solyc01g111830.3	0.825	0.0411711	sterol methyltransferase 2
Solyc05g055310.3	0.825	0.0208891	homolog of anti-oxidant 1
Solyc06g007190.3	0.825	0.0189332	Protein phosphatase 2C family protein
Solyc10g047030.3	0.825	0.0167408	beta-D-xylosidase 4
Solyc05g006850.3	0.821	0.0293947	thioredoxin 2
Solyc09g082860.3	0.811	0.0365791	ATP sulfurylase 1
Solyc08g067160.3	0.801	0.0302217	alpha/beta-Hydrolases superfamily protein
Solyc10g083650.1	0.795	0.0313922	Thioredoxin superfamily protein
Solyc09g010000.3	0.78	0.0320578	2-oxoglutarate (2OG) and Fe(II)-dependent oxygenase superfamily protein
Solyc01g109590.3	0.772	0.044533	Protein kinase superfamily protein
Solyc11g006990.2	0.77	0.021369	TRICHOME BIREFRINGENCE-LIKE 36
Solyc12g089220.2	0.758	0.0398342	bifunctional nuclease in basal defense response 1
Solyc10g007110.3	0.75	0.0398342	Tyrosine transaminase family protein
Solyc07g007170.3	0.735	0.031597	RING/U-box superfamily protein
Solyc04g071140.3	0.691	0.0443371	Pyridoxal phosphate (PLP)-dependent transferases superfamily protein
Solyc07g065230.1	0.685	0.0428771	Calcium-dependent lipid-binding (CaLB domain) family protein
Solyc05g052490.3	-0.673	0.0449322	GDA1/CD39 nucleoside phosphatase family protein
Solyc09g089610.3	-0.701	0.0270428	Signal transduction histidine kinase, hybrid-type, ethylene sensor
Solyc04g009440.3	-0.719	0.0451771	NAC (No Apical Meristem) domain transcriptional regulator superfamily protein
Solyc07g065860.3	-0.723	0.0256782	Leucine-rich receptor-like protein kinase family protein
Solyc07g007400.3	-0.732	0.0329284	Leucine-rich repeat family protein
Solyc08g077730.3	-0.741	0.0381612	Histone H3 K4-specific methyltransferase SET7/9 family protein
Solyc12g098850.2	-0.743	0.0212142	No annotated
Solyc09g065010.3	-0.757	0.0449651	mRNA capping enzyme family protein
Solyc06g074960.3	-0.762	0.0278484	ABC-2 type transporter family protein
Solyc02g065420.3	-0.766	0.0398342	Uncharacterised protein family (UPF0497)
Solyc02g084365.1	-0.767	0.0174988	No annotated
Solyc08g067150.3	-0.769	0.0444797	TESMIN/TSO1-like CXC 2
Solyc07g041830.3	-0.77	0.0157801	No annotated
Solyc01g108910.3	-0.786	0.0278484	maternal effect embryo arrest 14
Solyc08g074480.1	-0.809	0.0340716	Bifunctional inhibitor/lipid-transfer protein/seed storage 2S albumin superfamily protein
Solyc07g055690.1	-0.825	0.0168316	S-locus lectin protein kinase family protein
Solyc12g019740.2	-0.829	0.0340716	atypical CYS HIS rich thioredoxin 4
Solyc01g091620.3	-0.83	0.0090181	shaggy-like protein kinase 32
Solyc12g013820.2	-0.83	0.0163432	ubiquitin-conjugating enzyme 25
Solyc04g076010.3	-0.84	0.0422833	No annotated
Solyc08g060920.3	-0.842	0.0323363	SPX domain gene 1
Solyc07g054270.3	-0.845	0.0381612	Protein of unknown function (DUF789)
Solyc09g082210.3	-0.854	0.0181565	Protein of unknown function (DUF581)
Solyc04g017685.1	-0.856	0.0101927	No annotated
Solyc06g073970.2	-0.857	0.0475774	Core-2/I-branching beta-1,6-N-acetylglucosaminyltransferase family protein
Solyc01g100660.3	-0.86	0.0422833	basic helix-loop-helix (bHLH) DNA-binding superfamily protein
Solyc06g074490.1	-0.872	0.0156836	No annotated
Solyc02g093335.1	-0.876	0.031597	Nucleoporin autopeptidase
Solyc01g104680.3	-0.889	0.00620279	No annotated
Solyc09g065383.1	-0.889	0.00308302	No annotated
Solyc04g081350.3	-0.896	0.00798796	winged-helix DNA-binding transcription factor family protein
Solyc06g066430.3	-0.903	0.0121604	IQ-domain 26
Solyc05g007900.2	-0.905	0.0379644	RING/U-box superfamily protein
Solyc02g089010.2	-0.906	0.0020719	chitin elicitor receptor kinase 1
Solyc03g098740.1	-0.909	0.0407236	Kunitz family trypsin and protease inhibitor protein
Solyc08g077060.3	-0.916	0.0382649	lsd one like 1
Solyc08g016440.3	-0.917	0.0121604	No annotated
Solyc01g099450.3	-0.919	0.0291751	No annotated
Solyc12g088200.2	-0.92	0.0320578	Inositol 1,3,4-trisphosphate 5/6-kinase family protein
Solyc06g054610.2	-0.932	0.000959535	No annotated
Solyc02g067440.3	-0.935	0.0411711	Protein of unknown function (DUF1637)
Solyc08g080650.3	-0.949	0.0152279	osmotin 34
Solyc10g007030.2	-0.955	0.00890617	No annotated
Solyc09g065390.1	-0.96	0.0121604	Protein of unknown function (DUF581)
Solyc06g072840.3	-0.964	0.010699	No annotated
Solyc09g005570.3	-0.964	0.00546294	No annotated
Solyc02g078160.3	-0.985	0.047919	Protein of unknown function (DUF506)
Solyc06g050320.3	-0.988	0.0199048	HMG-box (high mobility group) DNA-binding family protein
Solyc01g108035.1	-1.015	0.00357928	dynamin-related protein 3A
Solyc02g090310.1	-1.016	0.00162662	Dof-type zinc finger DNA-binding family protein
Solyc09g005110.3	-1.024	0.0145732	Thiamine pyrophosphate dependent pyruvate decarboxylase family protein
Solyc10g008350.3	-1.025	0.0269223	No annotated
Solyc06g050315.1	-1.028	0.0165957	HMG-box (high mobility group) DNA-binding family protein
Solyc02g094400.3	-1.04	0.0443371	senescence-related gene 3
Solyc11g007860.1	-1.047	0.0480357	No annotated
Solyc01g099440.3	-1.048	0.0164546	No annotated
Solyc01g108083.1	-1.052	0.0117078	No annotated
Solyc10g079600.2	-1.056	0.03807	response regulator 9
Solyc03g093140.3	-1.06	0.028375	phosphate starvation-induced gene 3
Solyc01g108070.3	-1.061	0.00288382	Class I glutamine amidotransferase-like superfamily protein
Solyc02g084090.2	-1.109	0.0202701	CLP protease regulatory subunit X
Solyc06g005680.3	-1.151	0.0352605	Homeodomain-like superfamily protein
Solyc03g019890.3	-1.152	0.0119459	beta-galactosidase 10
Solyc04g077740.1	-1.154	0.010066	No annotated
Solyc08g078300.3	-1.159	0.0141833	homeobox protein 2
Solyc05g051200.1	-1.161	0.0480357	ethylene response factor 1
Solyc02g065470.1	-1.165	0.010912	CAP (Cysteine-rich secretory proteins, Antigen 5, and Pathogenesis-related 1 protein) superfamily protein
Solyc03g115870.3	-1.165	0.00162997	atypical CYS HIS rich thioredoxin 5
Solyc08g080630.3	-1.168	0.00402154	Serine protease inhibitor, potato inhibitor I-type family protein
Solyc03g034320.3	-1.187	0.0117078	Class I glutamine amidotransferase-like superfamily protein
Solyc01g080020.2	-1.189	3.81344e-06	Eukaryotic aspartyl protease family protein
Solyc01g099483.1	-1.194	0.0475774	RECQ helicase SIM
Solyc01g099480.3	-1.195	0.0171253	RECQ helicase SIM
Solyc07g041340.2	-1.209	0.0174988	ELF4-like 3
Solyc09g009220.3	-1.219	0.0298478	No annotated
Solyc09g090080.1	-1.229	0.00620279	phosphate transporter 1;7
Solyc01g009870.3	-1.245	0.000959535	PLC-like phosphodiesterases superfamily protein
Solyc10g006150.3	-1.251	0.00644897	No annotated
Solyc04g054340.1	-1.254	0.00633179	No annotated
Solyc07g021630.3	-1.266	0.0398342	branched-chain amino acid transaminase 2
Solyc12g088240.2	-1.27	0.00546294	Cellulose-synthase-like C12
Solyc09g075820.3	-1.277	0.0212381	Major facilitator superfamily protein
Solyc02g084120.2	-1.279	0.0120284	CLP protease regulatory subunit X
Solyc01g099500.1	-1.302	0.00096373	RECQ helicase SIM
Solyc03g098010.3	-1.306	0.00617122	purple acid phosphatase 17
Solyc06g073080.3	-1.319	0.00101498	2-oxoglutarate (2OG) and Fe(II)-dependent oxygenase superfamily protein
Solyc02g084163.1	-1.329	0.00546294	ATP-dependent Clp protease
Solyc05g052410.2	-1.337	0.00459382	Integrase-type DNA-binding superfamily protein
Solyc02g084160.2	-1.349	0.008579	cullin-associated and neddylation dissociated
Solyc02g078150.3	-1.364	4.78343e-06	Protein of unknown function (DUF506)
Solyc11g066930.1	-1.377	1.25807e-05	Plant protein of unknown function (DUF868)
Solyc07g063860.3	-1.394	0.000654134	Protein of unknown function, DUF538
Solyc01g099487.1	-1.401	0.000820545	No annotated
Solyc05g025687.1	-1.402	0.0383186	Riboflavin synthase-like superfamily protein
Solyc09g008080.3	-1.435	2.77448e-05	No annotated
Solyc03g082880.1	-1.438	0.0475774	No annotated
Solyc02g084170.2	-1.454	0.000913538	ATP-dependent Clp protease
Solyc04g009900.3	-1.483	4.0044e-06	phosphoenolpyruvate carboxylase kinase 1
Solyc03g121090.3	-1.501	0.00246617	oxidative stress 3
Solyc07g042400.2	-1.516	7.41332e-06	No annotated
Solyc07g032150.3	-1.521	0.00293898	No annotated
Solyc10g009260.1	-1.527	0.000489897	No annotated
Solyc06g072650.1	-1.536	0.00402154	SAUR-like auxin-responsive protein family
Solyc06g076320.1	-1.549	5.5904e-05	ROTUNDIFOLIA like 5
Solyc10g084070.1	-1.595	1.57881e-07	No annotated
Solyc08g005760.1	-1.613	2.60505e-06	acetyl CoA:(Z)-3-hexen-1-ol acetyltransferase
Solyc12g013680.2	-1.668	0.000432651	receptor like protein 6
Solyc12g013830.2	-1.695	0.0411711	No annotated
Solyc12g009480.2	-1.746	4.41591e-07	SPX domain gene 2
Solyc01g090890.3	-1.801	0.000649099	SPX domain gene 3
Solyc02g069930.1	-1.823	0.0104014	alpha/beta-Hydrolases superfamily protein
Solyc01g080010.2	-1.834	8.08247e-08	Eukaryotic aspartyl protease family protein
Solyc07g053055.1	-1.875	0.00470191	No annotated
Solyc04g077630.3	-1.887	0.0460522	serine carboxypeptidase-like 19
Solyc01g109090.2	-1.904	1.31172e-07	No annotated
Solyc01g109100.2	-1.973	5.88791e-09	No annotated
Solyc04g078520.3	-2.005	0.0281767	Serine/threonine-protein kinase WNK (With No Lysine)-related
Solyc09g015170.3	-2.365	0.00682099	inflorescence meristem receptor-like kinase 2
Solyc10g049533.1	-2.922	3.81344e-06	No annotated
