# Supplementary material for: Molecular Responses of Red Ripe Tomato Fruit to Copper Deficiency Stress
Source: Plants (Basel). 2023 May 22;12(10):2062. doi: 10.3390/plants12102062 (PMC10220619; doi:10.3390/plants12102062)
Supplement: Supplementary file 1 [file plants-12-02062-s001.zip › plants-2394309-supplementary/Romero and Lafuente_Supplementary material/Table S2_Romero and Lafuente_2023.xlsx]

## Sheet: Table S2
Gene	F/R	Solanum lycopersicum ID (iTAG2.4)	Description	Sequence 5'-3'
SlCOPT1	F	Solyc08g006250	Copper transporter 1	ATTCTCTTCTCCGGTTGGCC
	R			CTAACTCCGTACAACGCCGT
SlCOPT2	F	Solyc06g005820	Copper transporter 2	GGCCAACCTGAGAAGAGAATC
	R		Copper transporter	ATGAAGAACGACGGCCACAT
SlCOPT3	F	Solyc09g011700	Copper transporter 3	ACAAAAGGCCCATAGGTGCT
	R		Copper transporter	TCTCAACCGCGACAAGTTCA
SlCOPT4	F	Solyc10g084980	Copper transporter 4	AAGCCGGAATACAAGCGGTT
	R		Copper transporter	CTGCATGACCAACAACAGCC
SlCOPT5	F	Solyc02g082080	Copper transporter 5	GCTGTGAATGCTCCCCTTCT
	R		Copper transporter	TGACATCATCCTCATCGCCG
SlCOPT6	F	Solyc09g014870	Copper transporter 6	TGACATGCCAGGAATGGGAG
	R		Copper transporter	AGGACATACATGCCCGTTCG
SlATOX1	F	Solyc05g055310	Copper chaperone (ATOX1)	GTGTTGGTGCTGTGAAAAGG
	R		copper chaperone (ATOX1, ATX1, copZ)	GCTTCTGTTTGAGCCGATTC
SlCCH	F	Solyc11g007200	Copper chaperone	GTCATGCCAAGGTTGTGTTG
	R		copper chaperone (ATOX1, ATX1, copZ)	TGTTTCTGGTTCTGGTGCTG
SlCSD	F	Solyc11g066390	Cu-Zn superoxide dismutase (SOD)	CACCACAACCAGCACTACCA
	R		Fe,Mn superoxide dismutase (SOD)	GTGACAACCCCCTCAACATT
SlFeSOD2	F	Solyc06g048410	Fe-Mn superoxide dismutase (SOD)	GCCACTGCCTCTGCTAATTC
	R		Fe,Mn superoxide dismutase (SOD)	ACATACGCCCTGTGATGCTT
SlYSL2	F	Solyc03g082620	Metal-Nicotinamine Transporter YSL2	TCAGCCAAGCTATTGGGACT
	R		METAL-NICOTIANAMINE TRANSPORTER YSL2	CAAGTACAGCAAACGCGAAA
SlZIP11	F	Solyc07g065380	Zinc transporter 11 precursor	AGATTCACAAGCCGATGCTT
	R		zinc transporter 11 precursor	CTGCAACAACCCCTTGAGTT
SlACT	F	Solyc05g054480	Actin	AGATCCTCACCGAGCGTGGTTA
	R		Actin	GAGCTGGTCTTTGAAGTCTCGA
SlCAC	F	Solyc08g006960	Clathrin adaptor complexes medium subunit	CCTCCGTTGTGATGTAACTGG
	R		Clathrin adaptor complexes medium subunit	ATTGGTGGAAAGTAACATCATCG
SlRPL2	F	Solyc10g006580	60S Ribosomal Protein 2	CAGCGGATGTCGTGCTATGAT
	R		60S Ribosomal Protein 2	GGGATGCTCCACTGGATTCA
SlSAND	F	Solyc03g115810	SAND family protein	TTGCTTGGAGGAACAGACG
	R		SAND family protein	GCAAACAGAACCCCTGAATC
